# Supplementary material for: An electronic nose can identify humans by the smell of their ear
Source: Chem Senses. 2024 Jan 18;49:bjad053. doi: 10.1093/chemse/bjad053 (PMC10810274; doi:10.1093/chemse/bjad053)
Supplement: bjad053_suppl_Supplementary_Data [file bjad053_suppl_supplementary_data.zip]

Archive with 1 entries (1 files):
- bjad053_suppl_Supplementary_Data.mat
